# Supplementary material for: Combined transcriptome and proteome analysis of Bcfrp1 involved in regulating the biosynthesis of abscisic acid and growth in Botrytis cinerea TB-31
Source: Front Microbiol. 2023 Jan 26;13:1085000. doi: 10.3389/fmicb.2022.1085000 (PMC9909433; doi:10.3389/fmicb.2022.1085000)
Supplement: Supplementary file 1 [file Table_1.XLSX]

## Sheet: sheet1
Table S1. Primers used in this study.
Primer name	Primer sequence（ 5’ to 3’）	Purposes
bcfrp1-5’F (p1)	ATCCCTTATTGCTTGACCCT	5’-flank of bcfrp1 for knock-out
bcfrp1-5’R (p2)	cccgaatcggaatgcggctccacaTCCAGTTGTAGTCCCAGTCG	5’-flank of bcfrp1 for knock-out
bcfrp1-3’F (p3)	caatagtaaccatgcatggttgcctaCCTATCGCTAATCCTCCATC	3’-flank of bcfrp1 for knock-out
bcfrp1-3’R (p4)	ATACACTCGTTCGCTTTCAC	3’-flank of bcfrp1 for knock-out
hph-F (p5)	TGTGGAGCCGCATTCCGAT	Hygromycin internal primer
hph-R (p6)	TAGGCAACCATGCATGGTTAC	Hygromycin internal primer
bcfrp1-out-5’F (p7)	TTTGTGGTGGTGTTATTCCT	Diagnostic PCR for knock-out of bcfrp1
hph-in-F (p8)	TCGTGAATCCGTGACGCTGAAT	Diagnostic PCR for knock-out of bcfrp1
hph-in-R (p9)	CGGCGAAGCAGAAGAATAG	Diagnostic PCR for knock-out of bcfrp1
bcfrp1-out-3’R (p10)	ACTTCCGAATCAATACAGCA	Diagnostic PCR for knock-out of bcfrp1
bcfrp1-detcet-F (p11)	ACGATTATTTCCTTTGCCAGAC	Diagnostic PCR for knock-out of bcfrp1
bcfrp1-detcet-R (p12)	GGGTGCCTTCTTTCTTCCTA	Diagnostic PCR for knock-out of bcfrp1
bcfrp1-cds-F	gatccgaattcgagctcATGGAACCACTTCATCTTAC	Expression cassette of bcfrp1 for complementation
bcfrp1-cds-R	gcctgcaggtcgactctagaTCAATCCGAGATTGATCCTG	Expression cassette of bcfrp1 for complementation
bcfrp1-in-F	AGTGGCTCATTGGGTGCTCT	Diagnostic PCR for complementation of bcfrp1
bcfrp1-in-R	TGTAACTCGGCTGGAAGGGT	Diagnostic PCR for complementation of bcfrp1
bar-in-F	TTAGTCGTCCAGGCGGTGAG	bar internal primer
bar-in-R	CGGTCGGCATCTACTATCTACTTC	bar internal primer
RT-qPCR
qRT-tubA-F	TGCCATTTTCCGTGGTAAGGT	Quantitative real-time PCR
qRT-tubA-R	CATCTTGAGACCACGGGGAG	Quantitative real-time PCR
qRT-bcfrp1-F	AGTGGCTCATTGGGTGCTCT	Quantitative real-time PCR
qRT-bcfrp1-R	TGTAACTCGGCTGGAAGGGT	Quantitative real-time PCR
qRT-bcaba1-F	TTAATGGCGGTAGCAGAGCA	Quantitative real-time PCR
qRT-bcaba1-R	ACTTCGCACTCCTGCTGATT	Quantitative real-time PCR
qRT-bcaba2-F	CAGTCGCTGTAGCACCTTGG	Quantitative real-time PCR
qRT-bcaba2-R	GAGACGCATTCAGTTTGTCATTTA	Quantitative real-time PCR
qRT-bcaba3-F	ACGCTACTCTTGCGGCTTTA	Quantitative real-time PCR
qRT-bcaba3-R	TCTTTCACTCGCCTTGTCCG	Quantitative real-time PCR
qRT-bcaba4-F	AATCTGGCTGGTGTTGCTCC	Quantitative real-time PCR
qRT-bcaba4-R	CCTTCAAACTGTTCATTGTCCC	Quantitative real-time PCR
qRT-bcbot1-F	GCCTCCAGGAACCTCTGTTT	Quantitative real-time PCR
qRT-bcbot1-R	TCCATCCAAGCGACGTTGAG	Quantitative real-time PCR
qRT-bcbot2-F	TCGTGTTCCGGACCTCTTTG	Quantitative real-time PCR
qRT-bcbot2-R	CGTCGAAGAGGAACACCCAA	Quantitative real-time PCR
qRT-bcbot3-F	CAGAGGCTGCGTTAAGGAGG	Quantitative real-time PCR
qRT-bcbot3-R	CAACCGGAGTCTTTTTGGGGA	Quantitative real-time PCR
qRT-bcsod1-F	CCACATTTCAACCCACACGG	Quantitative real-time PCR
qRT-bcsod1-R	CAACAACGGTACGGCCAATG	Quantitative real-time PCR
qRT-bcoah-F	GTTACGGTGGCCCTCTCATC	Quantitative real-time PCR
qRT-bcoah-R	ACTCCTCTGCTGGAACAACC	Quantitative real-time PCR
qRT-bcpck1-F	GGGTGGTTGCTACGCTAAGT	Quantitative real-time PCR
qRT-bcpck1-R	ACGGGTGTTCTCAGTCAAGG	Quantitative real-time PCR
qRT-Bcin09g00980-F	CTGTCGGTGTCAAGTGTGCT	Quantitative real-time PCR
qRT-Bcin09g00980-R	TTGGTGAGAGCCACATCTGC	Quantitative real-time PCR
qRT-bcerg13-F	TCCCAAGTCAGTGTGTTGCT	Quantitative real-time PCR
qRT-bcerg13-R	CGAGGTAACGGTCAAGGCAA	Quantitative real-time PCR
qRT-bcscw11-F	CCAGAGACCTTGGAAGGAGAC	Quantitative real-time PCR
qRT-bcscw11-R	TGGTGGAAAGTATAATTGAGGTTCA	Quantitative real-time PCR
qRT-bcap8-F	TCACAACCACTGACAAGCGT	Quantitative real-time PCR
qRT-bcap8-R	CAAGTGTTGGAGGATCCGGT	Quantitative real-time PCR
qRT-Bcin05g01660-F	GTCAATTTCGACGTGCTGGA	Quantitative real-time PCR
qRT-Bcin05g01660-R	GACGACGACTCCGTAAGCATT	Quantitative real-time PCR
qRT-bcbgl2-F	GTTTTGGGTATTTGGCCCGA	Quantitative real-time PCR
qRT-bcbgl2-R	AACTCTCCCTTCAATGCCGT	Quantitative real-time PCR
qRT-Bcin10g00310-F	GGCTCGCTACAATTCAACGAC	Quantitative real-time PCR
qRT-Bcin10g00310-R	GCAGCGGTGTCATCAGTTAC	Quantitative real-time PCR
qRT-bcgo1-F	CCGATGTGGAAGTGCTTTCG	Quantitative real-time PCR
qRT-bcgo1-R	TGTGAGCCTGTGCATCCATT	Quantitative real-time PCR
qRT-bmp3-F	GGTGTTGTCTGCTCAGCTTT	Quantitative real-time PCR
qRT-bmp3-R	TCATCTCACGGAGTGTTCGC	Quantitative real-time PCR
